# Supplementary material for: The Role of Visual Information Quantity in Fine Motor Performance
Source: J Funct Morphol Kinesiol. 2024 Dec 11;9(4):267. doi: 10.3390/jfmk9040267 (PMC11676225; doi:10.3390/jfmk9040267)
Supplement: Supplementary file 1 [file jfmk-09-00267-s001.zip]

Archive with 1 entries (1 files):
- jfmk-3312449-supplementary.pdf
